# Supplementary material for: Super-enhancer-driven ZFP36L1 promotes PD-L1 expression in infiltrative gastric cancer
Source: eLife. 2024 Oct 7;13:RP96445. doi: 10.7554/eLife.96445 (PMC11458174; doi:10.7554/eLife.96445)
Supplement: Figure 2—source data 2. [file elife-96445-fig2-data2.zip]

Archive with 19 entries (18 files):
- Figure 2_Source Data 2/
- Figure 2_Source Data 2/Fig.2H actin.tif
- Figure 2_Source Data 2/Fig.2H ZFP36L1.tif
- Figure 2_Source Data 2/Fig.2I N11N12-actin.tif
- Figure 2_Source Data 2/Fig.2I N11N12-ZFP36L1.tif
- Figure 2_Source Data 2/Fig.2I N1N2-actin.tif
- Figure 2_Source Data 2/Fig.2I N1N2-ZFP36L1.tif
- Figure 2_Source Data 2/Fig.2I N3N4-actin.tif
- Figure 2_Source Data 2/Fig.2I N3N4-ZFP36L1.tif
- Figure 2_Source Data 2/Fig.2I N5N6-actin.tif
- Figure 2_Source Data 2/Fig.2I N5N6-ZFP36L1.tif
- Figure 2_Source Data 2/Fig.2I N7N8-actin.tif
- Figure 2_Source Data 2/Fig.2I N7N8-ZFP36L1.tif
- Figure 2_Source Data 2/Fig.2I N9N10-actin.tif
- Figure 2_Source Data 2/Fig.2I N9N10-ZFP36L1.tif
- Figure 2_Source Data 2/Fig.2j actin MKN45.tif
- Figure 2_Source Data 2/Fig.2j actin XGC-1.tif
- Figure 2_Source Data 2/Fig.2j ZFP36L1 MKN45.tif
- Figure 2_Source Data 2/Fig.2j ZFP36L1 XGC-1.tif
