# Supplementary material for: Super-enhancer-driven ZFP36L1 promotes PD-L1 expression in infiltrative gastric cancer
Source: eLife. 2024 Oct 7;13:RP96445. doi: 10.7554/eLife.96445 (PMC11458174; doi:10.7554/eLife.96445)
Supplement: Figure 3—source data 2. [file elife-96445-fig3-data2.zip]

Archive with 10 entries (9 files):
- Figure 3_Source Data 2/
- Figure 3_Source Data 2/Fig.3C MKN45-actin.tif
- Figure 3_Source Data 2/Fig.3C MKN45-PD-L1.tif
- Figure 3_Source Data 2/Fig.3C MKN45-ZFP36L1.tif
- Figure 3_Source Data 2/Fig.3C XGC1-actin.tif
- Figure 3_Source Data 2/Fig.3C XGC1-PDL1.tif
- Figure 3_Source Data 2/Fig.3C XGC1-ZFP36L1.tif
- Figure 3_Source Data 2/Fig.3D actin.tif
- Figure 3_Source Data 2/Fig.3D PDL1.tif
- Figure 3_Source Data 2/Fig.3D ZFP36L1.tif
