# Supplementary material for: Super-enhancer-driven ZFP36L1 promotes PD-L1 expression in infiltrative gastric cancer
Source: eLife. 2024 Oct 7;13:RP96445. doi: 10.7554/eLife.96445 (PMC11458174; doi:10.7554/eLife.96445)
Supplement: Figure 4—source data 2. [file elife-96445-fig4-data2.zip]

Archive with 36 entries (29 files):
- Figure 4_Source Data 2/
- Figure 4_Source Data 2/4D/
- Figure 4_Source Data 2/4D/SPI1.tif
- Figure 4_Source Data 2/4D/spi1actin.tif
- Figure 4_Source Data 2/4D/ZFP36L11.tif
- Figure 4_Source Data 2/4D/ZFPactin.tif
- Figure 4_Source Data 2/4F-MGC803/
- Figure 4_Source Data 2/4F-MGC803/pd-l1.tif
- Figure 4_Source Data 2/4F-MGC803/pdl1actin.tif
- Figure 4_Source Data 2/4F-MGC803/SPI1-actin.tif
- Figure 4_Source Data 2/4F-MGC803/SPI1.tif
- Figure 4_Source Data 2/4F-MGC803/zfp.tif
- Figure 4_Source Data 2/4F-MGC803/zfpactin.tif
- Figure 4_Source Data 2/4F-MKN45/
- Figure 4_Source Data 2/4F-MKN45/pd-l1.tif
- Figure 4_Source Data 2/4F-MKN45/PDL1actin.tif
- Figure 4_Source Data 2/4F-MKN45/spi1.tif
- Figure 4_Source Data 2/4F-MKN45/spi1actin.tif
- Figure 4_Source Data 2/4F-MKN45/zfp-actin.tif
- Figure 4_Source Data 2/4F-MKN45/ZFP.tif
- Figure 4_Source Data 2/4H/
- Figure 4_Source Data 2/4H/brd4-input.tif
- Figure 4_Source Data 2/4H/brd4-ip222.tif
- Figure 4_Source Data 2/4H/input-actin.tif
- Figure 4_Source Data 2/4H/spi1-input.tif
- Figure 4_Source Data 2/4H/SPI1-ip.tif
- Figure 4_Source Data 2/4I/
- Figure 4_Source Data 2/4I/ACTIN-SPI1INPUT.tif
- Figure 4_Source Data 2/4I/BRD4-IB.tif
- Figure 4_Source Data 2/4I/BRD4-INPUT.tif
- Figure 4_Source Data 2/4I/IB-SPI1.tif
- Figure 4_Source Data 2/4I/INPUT-actin.tif
- Figure 4_Source Data 2/4I/SPI1-INPUT.tif
- Figure 4_Source Data 2/4J/
- Figure 4_Source Data 2/4J/img286.bmp
- Figure 4_Source Data 2/4J/img287.bmp
