# Supplementary material for: Super-enhancer-driven ZFP36L1 promotes PD-L1 expression in infiltrative gastric cancer
Source: eLife. 2024 Oct 7;13:RP96445. doi: 10.7554/eLife.96445 (PMC11458174; doi:10.7554/eLife.96445)
Supplement: Figure 5—source data 2. [file elife-96445-fig5-data2.zip]

Archive with 57 entries (46 files):
- Figure 5_Source Data 2/
- Figure 5_Source Data 2/5C/
- Figure 5_Source Data 2/5C/HDAC3.tif
- Figure 5_Source Data 2/5C/HDAC33ACTIIN.tif
- Figure 5_Source Data 2/5C/zfp-actin.tif
- Figure 5_Source Data 2/5C/ZFP36L1.tif
- Figure 5_Source Data 2/5E/
- Figure 5_Source Data 2/5E/H3-3.tif
- Figure 5_Source Data 2/5E/H3K27.tif
- Figure 5_Source Data 2/5E/H3和H3K.tif
- Figure 5_Source Data 2/5E/hdac3.tif
- Figure 5_Source Data 2/5E/hdac3actin.tif
- Figure 5_Source Data 2/5E/PD-L1.tif
- Figure 5_Source Data 2/5G/
- Figure 5_Source Data 2/5G/H3-3.21.tif
- Figure 5_Source Data 2/5G/H3K27ac.tif
- Figure 5_Source Data 2/5G/HDAC3-1-ACTIN.tif
- Figure 5_Source Data 2/5G/HDAC3-1.tif
- Figure 5_Source Data 2/5G/zfp36l1.tif
- Figure 5_Source Data 2/5G/zfpactin.tif
- Figure 5_Source Data 2/5I/
- Figure 5_Source Data 2/5I/MGC803/
- Figure 5_Source Data 2/5I/MGC803/HDAC3.tif
- Figure 5_Source Data 2/5I/MGC803/hdac3actin.tif
- Figure 5_Source Data 2/5I/MGC803/PD-L1.tif
- Figure 5_Source Data 2/5I/MGC803/pd-l1actin.tif
- Figure 5_Source Data 2/5I/MGC803/zfp36l1.tif
- Figure 5_Source Data 2/5I/MGC803/zfpactin.tif
- Figure 5_Source Data 2/5I/XGC-2/
- Figure 5_Source Data 2/5I/XGC-2/HDAC3.tif
- Figure 5_Source Data 2/5I/XGC-2/HDAC3actin.tif
- Figure 5_Source Data 2/5I/XGC-2/pd-l1 actin.tif
- Figure 5_Source Data 2/5I/XGC-2/pd-l1.tif
- Figure 5_Source Data 2/5I/XGC-2/zfactin.tif
- Figure 5_Source Data 2/5I/XGC-2/zfp.tif
- Figure 5_Source Data 2/5K/
- Figure 5_Source Data 2/5K/MGC803/
- Figure 5_Source Data 2/5K/MGC803/hdac3 actin.tif
- Figure 5_Source Data 2/5K/MGC803/HDAC3.tif
- Figure 5_Source Data 2/5K/MGC803/PD-L1.tif
- Figure 5_Source Data 2/5K/MGC803/PDL1actin.tif
- Figure 5_Source Data 2/5K/MGC803/spi1.tif
- Figure 5_Source Data 2/5K/MGC803/SPI1ACTN.tif
- Figure 5_Source Data 2/5K/MKN45/
- Figure 5_Source Data 2/5K/MKN45/HDAC3-actin.tif
- Figure 5_Source Data 2/5K/MKN45/HDAC3.tif
- Figure 5_Source Data 2/5K/MKN45/pd-l1.tif
- Figure 5_Source Data 2/5K/MKN45/pd-l1actin.tif
- Figure 5_Source Data 2/5K/MKN45/spi1.tif
- Figure 5_Source Data 2/5K/MKN45/spi1actin.tif
- Figure 5_Source Data 2/5P/
- Figure 5_Source Data 2/5P/1.bmp
- Figure 5_Source Data 2/5P/1.tif
- Figure 5_Source Data 2/5P/2.jpg
- Figure 5_Source Data 2/5P/2.tiff
- Figure 5_Source Data 2/5P/银染检测1.jpg
- Figure 5_Source Data 2/5P/银染检测2.jpg
